# Supplementary material for: Experience-Dependent Effects to Situational Awareness in Police Officers: An Eye Tracking Study
Source: Int J Environ Res Public Health. 2022 Apr 21;19(9):5047. doi: 10.3390/ijerph19095047 (PMC9105864; doi:10.3390/ijerph19095047)
Supplement: Supplementary file 1 [file ijerph-19-05047-s001.zip]

Archive with 1 entries (1 files):
- ijerph-1680661-supplementary.pdf
